# Supplementary material for: Combination decoction of Astragalus mongholicus and Salvia miltiorrhiza mitigates pressure-overload cardiac dysfunction by inhibiting multiple ferroptosis pathways
Source: Front Pharmacol. 2024 Dec 16;15:1447546. doi: 10.3389/fphar.2024.1447546 (PMC11683366; doi:10.3389/fphar.2024.1447546)
Supplement: Supplementary file 4 [file DataSheet1.ZIP]

Archive with 10 entries (10 files):
- C0042 Enhanced Cell Counting Kit-8.pdf
- C0121 Crystal Violet Staining Kit.pdf
- C2006 Mitochondrial Membrane Potential Assay Kit (JC-1).pdf
- E-BC-K773-M-Elabscience.pdf
- E-BC-K881-M-Elabscience.pdf
- G1340 Masson's Trichrome Stain Kit.pdf
- Rat N-Terminal Pro-Brain Natriuretic Peptide (NT-proBNP) ELISA Kit.pdf
- Rat Reduced Coenzyme Q10 (CoQ10H2) ELISA Kit.pdf
- S0053-GSH and GSSG Assay Kit.pdf
- S0131S Lipid Peroxidation MDA (Malondialdehyde) Assay Kit.pdf
