# Supplementary material for: Combination decoction of Astragalus mongholicus and Salvia miltiorrhiza mitigates pressure-overload cardiac dysfunction by inhibiting multiple ferroptosis pathways
Source: Front Pharmacol. 2024 Dec 16;15:1447546. doi: 10.3389/fphar.2024.1447546 (PMC11683366; doi:10.3389/fphar.2024.1447546)
Supplement: Supplementary file 6 [file Table1.XLSX]

## Sheet: List of Abbreviations and Defin
AngII	Angiotensin II
WS	Working Solution
DMEM	Dulbecco's Modified Eagle Medium
BQR	Brequinar
MW	Molecular Weight
DMSO	Dimethyl Sulfoxide
v/v	Volume/Volume
Era	Erastin
Fer-1	Ferrostatin-1
iFSP1	Inhibitor of Ferroptosis Suppressor Protein 1
HDCL-S	Low-dose HD-containing serum
HDCH-S	High-dose HD-containing serum
HDC	Huangqi and Danshen
Huangqi	Astragalus
Danshen	Salvia Miltiorrhiza

## Sheet: Detailed Preparation Protocols 
AngII WS Preparation							Components	Group 1	Group 2	Group 3	Group 4	Group 5	Group 6	Group 7	Group 8	Group 9	Group 10	Group 11	Group 12	Group 13	总量
MW of AngII:	1046.18	Final Concentration mM:		1			Total Volume ml	50	50	50	50	50	50	50	50	50	50	50	50	50
1mM AngII preparation	Volume						DMEM ml	44.45	42.45	42.45	42.45	42.45	42.45	41.96	42.45	42.45	42.45	41.96	41.96	41.96	551.89
AngII mg	5						SD rats serum of control ml	5	5	5	5	0	0	0	0	0	0	0	0	0	20
DMEM ml	4.77929						HDCL-S ml	0	0	0	0	0	5	5	5	5	5	5	5	5	40
							HDCH-S ml	0	0	0	0	5	0	0	0	0	0	0	0	0	5
BQR WS Preparation	MW of BQR:	375.37	Final Concentration mM:	1			100X penicillin/streptomycin ml	0.5	0.5	0.5	0.5	0.5	0.5	0.5	0.5	0.5	0.5	0.5	0.5	0.5	6.5
1mM BQR Preparation	Volume		DMEM Dilution Factor:	50			100μM AngII ml	0	2	2	2	2	2	2	2	2	2	2	2	2	24
BQR mg	5	Actual Concentration in DMSO:		50mM			20mM Fer-1 μl	0	0	5	0	0	0	0	0	0	0	0	0	0	5
DMSO ml	0.266404	Maximum Solubility in DMSO:		66.6mM			10mM iFSP1 μl	0	0	0	0	0	0	0	5	0	5	0	5	5	20
DMEM ml	13.0538						10mM Era μl	0	0	0	25	0	0	0	0	25	25	25	0	25	125
Total Volume ml	13.3202						1mM BQR ml	0	0	0	0	0	0	0.5	0	0	0	0.5	0.5	0.5	2
DMSO: DMEM v/v	0.0204082						DMSO μl	50	50	45	25	50	50	40	45	25	20	15	35	10	460
DMSO: Total Volume v/v	0.02						DMSO Volume Before Supplementation μl	0	0	5	25	0	0	10	5	25	30	35	15	40
							Maximum DMSO Concentration Before Supplementation %	0.1	(If the concentration is less than 0.1%, supplement to 0.1% to ensure consistency with the previous DMSO concentration in the reagent. If higher than 0.1%, adjust the DMSO amount to ensure it does not exceed 0.1%)
Era WS Preparation	MW of Era:	547.04	Final Concentration mM：	10
10mM Era Preparation	Volume		DMEM Dilution Factor:	1
Era mg	5	Actual Concentration in DMSO:		10mM
DMSO ml	0.91401	Maximum Solubility in DMSO:		22.85mM
DMEM ml	0
Total Volume ml	0.91401
DMSO: DMEM v/v	Not Applicable
DMSO: Total Volume v/v	1
Fer-1 WS Preparation	MW of Fer-1:	262.35	Final Concentration mM：	20
20mM Fer-1 Preparation	Volume		DMEM Dilution Factor:	1
Fer-1 mg	5	Actual Concentration in DMSO:		20mM
DMSO ml	0.952925	Maximum Solubility in DMSO:		476.46mM
DMEM ml	0
Total Volume ml	0.952925
DMSO: DMEM v/v	Not Applicable
DMSO: Total Volume v/v	1
iFSP1 WS Preparation	MW of iFSP1:	323.35	Final Concentration mM：	10
10mM iFSP1 Preparation	Volume		DMEM Dilution Factor:	1
iFSP1 mg	5	Actual Concentration in DMSO:		10mM
DMSO ml	1.54631	Maximum Solubility in DMSO:		61.85mM
DMEM ml	0
Total Volume ml	1.54631
DMSO: DMEM v/v	Not Applicable
DMSO: Total Volume v/v	1
